# Supplementary material for: Unraveling the Metabolic and Microbiome Signatures in Fecal Samples of Pregnant Women with Prenatal Depression
Source: Metabolites. 2025 Mar 6;15(3):179. doi: 10.3390/metabo15030179 (PMC11943767; doi:10.3390/metabo15030179)
Supplement: Supplementary file 1 [file metabolites-15-00179-s001.zip]

Archive with 1 entries (1 files):
- metabolites-3497561-supplementary.pdf
